# Supplementary material for: Acetate Alleviates Gut Microbiota Depletion-Induced Retardation of Skeletal Muscle Growth and Development in Young Mice
Source: Int J Mol Sci. 2024 May 8;25(10):5129. doi: 10.3390/ijms25105129 (PMC11121558; doi:10.3390/ijms25105129)
Supplement: Supplementary file 1 [file ijms-25-05129-s001.zip]

Archive with 11 entries (11 files):
- figure-1.xlsx
- figure-3.xlsx
- figure-4.xlsx
- figure-5.xlsx
- figure-6.xlsx
- figure-7.xlsx
- figure-S1.xlsx
- figure-S2.xlsx
- figure-S5.xlsx
- figure-S6.xlsx
- Supplementary Table and Figures of this study.pdf
