# Supplementary material for: Acetate Alleviates Gut Microbiota Depletion-Induced Retardation of Skeletal Muscle Growth and Development in Young Mice
Source: Int J Mol Sci. 2024 May 8;25(10):5129. doi: 10.3390/ijms25105129 (PMC11121558; doi:10.3390/ijms25105129)
Supplement: Supplementary file 1 [file ijms-25-05129-s001.zip › figure-1.xlsx]

## Sheet: figure 1A
#the abundance of acetate in serum
group	Acetate of serum（ng/ml)
SPF	97431.2
SPF	53955.9
SPF	30052.4
GF	466.366
GF	556.375
GF	504.06
GS	2195.21
GS	2854.24
GS	2638.63

## Sheet: figure 1B-C
#Changes of body weight of mice in each group during the experiment
group	initial body weight	body weight	weight of cecum	body_weight_minus_cecum	gained minus cecum
SPF	13.7	27.6	0.40776	27.1922	13.4922
	12.8	26.7	0.50373	26.1963	13.3963
	14	27.3	0.45514	26.8449	12.8449
GF	11.7	25.6688	2.87192	22.7969	11.0969
	8.7	22.7126	2.41379	20.2988	11.5988
	10.5	25.5522	3.63721	21.915	11.415
GS	10.4	25.7312	2.9031	22.8281	12.4281
	11.3	27.0874	3.4012	23.6862	12.3862
	9.7	25.4478	3.88499	21.5628	11.8628	unit：g

## Sheet: figure 1E
group	the area of positive SDH (μm2)	SDH positive area ratio
SPF	112738	0.314611
	113042	0.31546
	107339	0.299543
GF	28109.6	0.0784438
	43561.4	0.121564
	34082.6	0.0951122
GS	102288	0.285449
	82856.5	0.231222
	65234.2	0.182045

## Sheet: figure 1F-I
#figure 1F
group	ACTB	Mef2a	△Ct	△△Ct	2^(-△△Ct）
SPF	21.4743	23.6126	2.13835	0.0867961	0.941612
	20.7907	23.0449	2.25416	0.202603	0.868981
	20.1156	22.3036	2.18809	0.13653	0.909704
GF	20.7724	22.7035	1.9311	-0.120455	1.08708
	20.941	22.8744	1.93344	-0.118115	1.08532
	21.1401	23.4302	2.29013	0.23857	0.847585
GS	21.2813	22.9018	1.62057	-0.430991	1.34816
	21.1432	22.4393	1.29614	-0.755422	1.68813
	21.149	22.4827	1.33376	-0.717794	1.64466
#figure 1G
group	ACTB	Myog	△Ct	△△Ct	2^(-△△Ct）
SPF	20.6679	25.8518	5.18395	-1.36318	2.57252
	19.9285	24.9635	5.03499	-1.51214	2.85233
	19.8656	24.4965	4.63093	-1.9162	3.77428
GF	20.3834	26.882	6.49861	-0.0485128	1.0342
	20.3902	26.8989	6.50873	-0.0383991	1.02697
	20.3791	27.0131	6.63404	0.0869119	0.941536
GS	20.8918	26.9065	6.01468	-0.532444	1.44638
	20.8326	26.9465	6.11388	-0.433244	1.35027
	20.4643	26.6219	6.15756	-0.389571	1.31
#figure 1H
group	ACTB	Myod1	△Ct	△△Ct	2^(-△△Ct）
SPF	20.6679	24.7584	4.09051	-1.04971	2.07011
	19.9285	23.8438	3.91527	-1.22496	2.33748
	19.8656	23.5445	3.67896	-1.46127	2.7535
GF	20.3834	25.7027	5.31934	0.179112	0.883247
	20.3902	25.2553	4.86509	-0.275129	1.2101
	20.3791	25.6153	5.23624	0.0960172	0.935612
GS	20.8918	25.0839	4.1921	-0.948125	1.92936
	20.8326	25.1422	4.30964	-0.830585	1.77841
	20.4643	24.8834	4.41909	-0.721131	1.64847
#figure 1I
group	ACTB	Myf6	△Ct	△△Ct	2^(-△△Ct）
SPF	20.6679	21.8751	1.20724	-0.26196	1.19911
	19.9285	21.2183	1.28977	-0.179429	1.13244
	19.8656	20.9968	1.13119	-0.338015	1.26402
GF	20.3834	22.0175	1.63413	0.164927	0.891974
	20.3902	21.7208	1.3306	-0.138604	1.10084
	20.3791	21.822	1.44288	-0.0263221	1.01841
GS	20.8918	21.9251	1.03326	-0.435941	1.35279
	20.8326	21.9631	1.13054	-0.33866	1.26458
	20.4643	21.4489	0.984618	-0.484585	1.39918

## Sheet: figure 1J-M
#figure 1J
group	ACTB	Mef2a	△Ct	△△Ct	2^(-△△Ct）
SPF	20.528	22.6186	2.09065	-0.956423	1.94049
	20.4834	22.9708	2.48741	-0.559662	1.47392
	20.5201	23.3722	2.85218	-0.194889	1.14464
GF	20.2703	23.261	2.99065	-0.0564227	1.03988
	20.9039	24.2261	3.32212	0.275054	0.826419
	20.4072	23.2356	2.82844	-0.218632	1.16363
GS	21.4014	23.0844	1.68295	-1.36412	2.5742
	21.1146	22.971	1.85639	-1.19068	2.2826
	21.1688	22.6158	1.44698	-1.60009	3.03163
#figure 1K
group	ACTB	Myog	△Ct	△△Ct	2^(-△△Ct）
SPF	21.4374	26.9405	5.50308	-1.23754	2.35795
	20.3567	25.7535	5.39684	-1.34378	2.53815
	20.786	25.8785	5.09248	-1.64813	3.13427
GF	21.1368	27.3367	6.19992	-0.540699	1.45468
	21.1836	27.9637	6.78015	0.0395372	0.972967
	20.7852	28.027	7.24178	0.501162	0.706538
GS	21.218	27.7715	6.55347	-0.187147	1.13851
	21.7619	27.8422	6.08029	-0.660325	1.58044
	21.0297	27.3332	6.30352	-0.437099	1.35388
#figure 1L
group	ACTB	Myod1	△Ct	△△Ct	2^(-△△Ct）
SPF	21.4374	26.1379	4.70051	-1.45123	2.73442
	20.3567	24.7848	4.42812	-1.72362	3.30264
	20.786	25.6526	4.86657	-1.28517	2.43711
GF	21.1368	27.0558	5.91899	-0.232748	1.17507
	21.1836	27.3059	6.12232	-0.0294227	1.0206
	20.7852	27.1991	6.41391	0.262171	0.833832
GS	21.218	26.1345	4.9165	-1.23524	2.35421
	21.7619	26.9773	5.21538	-0.936356	1.91369
	21.0297	26.0722	5.04253	-1.10921	2.15727
#figure 1M
group	ACTB	Myf6	△Ct	△△Ct	2^(-△△Ct）
SPF	21.4374	23.1668	1.72939	-0.255261	1.19355
	20.3567	22.0463	1.68959	-0.295058	1.22693
	20.786	22.3239	1.53794	-0.446715	1.36293
GF	21.1368	23.0476	1.91077	-0.0738823	1.05255
	21.1836	23.1447	1.9611	-0.023555	1.01646
	20.7852	22.8673	2.08209	0.0974373	0.934692
GS	21.218	22.3499	1.13182	-0.852828	1.80604
	21.7619	22.6202	0.858294	-1.12636	2.18307
	21.0297	22.2262	1.19653	-0.78812	1.72682
