# Supplementary material for: Acetate Alleviates Gut Microbiota Depletion-Induced Retardation of Skeletal Muscle Growth and Development in Young Mice
Source: Int J Mol Sci. 2024 May 8;25(10):5129. doi: 10.3390/ijms25105129 (PMC11121558; doi:10.3390/ijms25105129)
Supplement: Supplementary file 1 [file ijms-25-05129-s001.zip › figure-3.xlsx]

## Sheet: figure 5F
#the expression of Gm16062 in LD muscle
group	ACTB	gm16062	△Ct	△△Ct	2^(-△△Ct）
SPF	20.6679	24.1249	3.45703	-0.075929	1.05404
	19.9285	23.1208	3.1923	-0.340659	1.26633
	19.8656	22.8024	2.93684	-0.596125	1.51165
GF	20.3834	24.1293	3.7459	0.212941	0.862777
	20.3902	23.9554	3.56522	0.032256	0.97789
	20.3791	23.6668	3.28777	-0.245197	1.18525
GS	20.8918	23.1285	2.23671	-1.29626	2.45591
	20.8326	23.5076	2.67501	-0.857951	1.81246
	20.4643	23.0466	2.58233	-0.950636	1.93272
#the expression of Gm16062 in BF muscle
group	ACTB	gm16062	△Ct	△△Ct	2^(-△△Ct）
SPF	21.4374	25.0397	3.60226	-0.990769	1.98724
	20.3567	24.408	4.0513	-0.54173	1.45572
	20.786	24.5199	3.73394	-0.859095	1.8139
GF	21.1368	25.6358	4.49901	-0.0940188	1.06734
	21.1836	25.7805	4.59692	0.00388656	0.99731
	20.7852	25.4683	4.68316	0.0901322	0.939437
GS	21.218	24.6617	3.44368	-1.14935	2.21814
	21.7619	25.3096	3.54766	-1.04537	2.06389
	21.0297	24.7771	3.74744	-0.845589	1.797
#the expression of Gm16062 in PM muscle
group	ACTB	gm16062	△Ct	△△Ct	2^(-△△Ct）
SPF	20.528	24.8831	4.35513	-0.226923	1.17034
	20.4834	24.198	3.71464	-0.867413	1.82439
	20.5201	24.7361	4.21606	-0.365991	1.28877
GF	20.2703	25.0313	4.76099	0.17894	0.883352
	20.9039	25.3368	4.4329	-0.149148	1.10891
	20.4072	24.9594	4.55226	-0.0297911	1.02086
GS	21.4014	24.7354	3.33399	-1.24806	2.37522
	21.1146	24.7156	3.60092	-0.98113	1.97401
	21.1688	24.0446	2.87579	-1.70627	3.26315
#the expression of Gm16062 in TA muscle
group	ACTB	gm16062	△Ct	△△Ct	2^(-△△Ct）
SPF	21.4743	25.4704	3.99614	-0.0677346	1.04807
	20.7907	24.7973	4.00658	-0.0572939	1.04051
	20.1156	23.6189	3.50338	-0.56049	1.47477
GF	20.7724	24.8452	4.07276	0.00889078	0.993856
	20.941	25.074	4.13302	0.0691421	0.953205
	21.1401	25.1259	3.98584	-0.0780329	1.05558
GS	21.2813	25.0249	3.74362	-0.320252	1.24855
	21.1432	24.5932	3.45005	-0.613825	1.53031
	21.149	24.7596	3.61067	-0.453207	1.36908
#the expression of Gm16062 in Gas muscle
group	ACTB	gm16062	△Ct	△△Ct	2^(-△△Ct）
SPF	20.4646	24.079	3.6144	-0.329899	1.25693
	20.3557	23.9701	3.61443	-0.329868	1.2569
	20.4084	23.8179	3.4095	-0.534803	1.44874
GF	20.6156	24.4313	3.8157	-0.128599	1.09323
	20.8494	24.855	4.00554	0.0612426	0.958438
	19.9685	23.9801	4.01166	0.0673569	0.954385
GS	20.945	24.1931	3.24809	-0.696212	1.62025
	20.881	24.1345	3.25353	-0.69077	1.61414
	20.0586	23.5857	3.5271	-0.4172	1.33533
