# Supplementary material for: Acetate Alleviates Gut Microbiota Depletion-Induced Retardation of Skeletal Muscle Growth and Development in Young Mice
Source: Int J Mol Sci. 2024 May 8;25(10):5129. doi: 10.3390/ijms25105129 (PMC11121558; doi:10.3390/ijms25105129)
Supplement: Supplementary file 1 [file ijms-25-05129-s001.zip › figure-4.xlsx]

## Sheet: figure 4B
#The cytotoxicity of sodium acetate was detected by cck-8
group	Cell viability
Control	0.923448
	0.764828
	1.00621
	1.20276
	1.10276
0.5mmol/l	0.785517
	0.84069
	1.2131
	1.36483
	0.923448
1.0mmol/l	0.882069
	0.89931
	1.20276
	1.48897
	1.39241
2.0mmol/l	0.892414
	0.854483
	1.30966
	1.43724
	0.995862
3.0mmol/l	0.633793
	1.09931
	1.05103
	0.957931
	0.985517

## Sheet: figure 4C
#effect of different concentrations of SA on Mef2a expression
group	ACTB	Mef2a	△Ct	△△Ct	2^(-△△Ct）
CON	15.5669	22.7966	7.22965	0.0847553	0.942944
	15.5981	22.7943	7.1962	0.0513044	0.965063
	15.5088	22.743	7.23425	0.0893597	0.93994
	15.142	22.6905	7.54851	0.403613	0.755962
	15.5947	22.271	6.67634	-0.468554	1.38372
	15.6051	22.5895	6.98441	-0.160479	1.11766
0.5mmol/L	16.2347	23.2565	7.02176	-0.123133	1.0891
	16.2608	23.2935	7.03273	-0.112164	1.08085
	16.2232	23.1231	6.89994	-0.244955	1.18506
1mmol/L	16.1801	23.5537	7.37359	0.228701	0.853403
	16.3038	23.5353	7.23147	0.086575	0.941756
	16.2742	23.5023	7.22815	0.0832555	0.943925
2mmol/L	16.5872	22.9112	6.324	-0.820894	1.7665
	16.5342	23.043	6.50883	-0.636058	1.55408
	16.2282	22.7939	6.56572	-0.579176	1.494
3mmol/L	15.8076	22.8405	7.03283	-0.112064	1.08077
	15.6884	23.0593	7.37091	0.226016	0.854993
	16.0764	22.8829	6.80652	-0.338372	1.26433

## Sheet: figure 4D
#effect of different concentrations of SA on Myog expression
group	ACTB	Myog	△Ct	△△Ct	2^(-△△Ct）
CON	15.5669	21.5629	5.99596	0.150862	0.900712
	15.5981	21.4679	5.86981	0.0247155	0.983014
	15.5088	21.6049	6.09612	0.251022	0.840301
	15.142	21.0736	5.93156	0.0864686	0.941825
	15.5947	20.9406	5.34591	-0.499181	1.41341
	15.6051	21.4363	5.83121	-0.0138872	1.00967
0.5mmol/L	16.2347	21.5852	5.35046	-0.494635	1.40896
	16.2608	21.7453	5.48455	-0.360546	1.28391
	16.2232	21.5364	5.31322	-0.531871	1.4458
1mmol/L	16.1801	21.8044	5.62427	-0.220821	1.1654
	16.3038	21.7505	5.4467	-0.398389	1.31803
	16.2742	21.7654	5.49118	-0.353911	1.27802
2mmol/L	16.5872	21.0043	4.41716	-1.42793	2.69061
	16.5342	21.2919	4.75769	-1.08741	2.12491
	16.2282	21.0668	4.83854	-1.00655	2.0091
3mmol/L	15.8076	21.2521	5.44443	-0.400664	1.32012
	15.6884	21.4491	5.76077	-0.0843245	1.06019
	16.0764	21.2206	5.14414	-0.700956	1.62558

## Sheet: figure 4E
#effect of different concentrations of SA on Myog expression
group	ACTB	Myod1	△Ct	△△Ct	2^(-△△Ct）
CON	15.5669	25.7548	10.1878	0.119442	0.920544
	15.5981	25.1813	9.58318	-0.485198	1.39978
	15.5088	26.1506	10.6419	0.573488	0.67199
	15.142	25.4893	10.3473	0.278878	0.824232
	15.5947	25.3958	9.80112	-0.267268	1.20353
	15.6051	25.4541	9.84904	-0.219342	1.1642
0.5mmol/L	16.2347	25.79	9.55534	-0.513043	1.42706
	16.2608	25.7034	9.44261	-0.625771	1.54303
	16.2232	25.3129	9.08968	-0.978701	1.97069
1mmol/L	16.1801	25.7475	9.56738	-0.500999	1.41519
	16.3038	25.9268	9.62295	-0.445437	1.36173
	16.2742	25.7776	9.50342	-0.564966	1.47935
2mmol/L	16.5872	24.7589	8.1717	-1.89668	3.72356
	16.5342	24.8226	8.28848	-1.7799	3.43402
	16.2282	24.6731	8.4449	-1.62348	3.08118
3mmol/L	15.8076	24.9723	9.16468	-0.903702	1.87086
	15.6884	24.9095	9.22116	-0.847224	1.79904
	16.0764	24.8592	8.78282	-1.28556	2.43776

## Sheet: figure 4F
#effect of 2mmol/L of SA on Myog expression
group	ACTB	Gm16062	△Ct	△△Ct	2^(-△△Ct）
Control	15.8935	26.1189	10.2255	0.035633	0.975604
	16.0428	26.4207	10.3779	0.18801	0.877816
	15.9373	25.9035	9.9662	-0.223643	1.16768
2mmol/L	16.7683	26.3007	9.53245	-0.657392	1.57723
	16.8237	26.0851	9.26142	-0.928426	1.9032
	16.7563	26.4479	9.69163	-0.498215	1.41247

## Sheet: figure 4H
#Myotube fusion index
group	the number of total cell nuclei	the number of cell nuclei in myotube	Myotube fusion index
Control	331	180	0.543807
	322	139	0.431677
	390	224	0.574359
	344	175	0.508721
	359	187	0.520891
SA	266	180	0.676692
	329	232	0.705167
	392	258	0.658163
	360	271	0.752778
	297	202	0.680135
