# Supplementary material for: Acetate Alleviates Gut Microbiota Depletion-Induced Retardation of Skeletal Muscle Growth and Development in Young Mice
Source: Int J Mol Sci. 2024 May 8;25(10):5129. doi: 10.3390/ijms25105129 (PMC11121558; doi:10.3390/ijms25105129)
Supplement: Supplementary file 1 [file ijms-25-05129-s001.zip › figure-5.xlsx]

## Sheet: figure 5A
#Transfection efficiency of Gm16062
group	ACTB	Gm16062	△Ct	△△Ct	2^(-△△Ct）
NC	16.3644	25.466	9.10163	-0.127945	1.09274
	16.4752	25.7233	9.24815	0.0185661	0.987213
	16.7179	26.0568	9.33896	0.109379	0.926987
OE-Gm16062	16.2334	15.0357	-1.19772	-10.4273	1376.99
	16.2053	14.8982	-1.30714	-10.5367	1485.49
	16.3175	15.2407	-1.07681	-10.3064	1266.28

## Sheet: figure 5B
#Expression of Mef2a after transfection with Gm16062
group	ACTB	Mef2a	△Ct	△△Ct	2^(-△△Ct）
NC	18.3564	23.4269	5.0705	-0.122473	1.0886
	18.1731	22.8564	4.68325	-0.509726	1.42378
	18.2926	24.1177	5.82518	0.632199	0.645192
OE-Gm16062	18.7953	22.5633	3.76806	-1.42492	2.68499
	18.696	22.4955	3.79952	-1.39345	2.62707
	18.1935	22.1377	3.94418	-1.2488	2.37643

## Sheet: figure 5C
#Expression of Myod1 after transfection with Gm16062
group	ACTB	Myod1	△Ct	△△Ct	2^(-△△Ct）
NC	18.3564	24.8076	6.45116	0.136055	0.910004
	18.1731	24.0524	5.87933	-0.435776	1.35264
	18.2926	24.9074	6.61483	0.299721	0.812409
OE-Gm16062	18.7953	23.3753	4.58004	-1.73507	3.32895
	18.696	23.4545	4.75848	-1.55662	2.94165
	18.1935	22.991	4.79745	-1.51766	2.86326

## Sheet: figure 5D
#Expression of Myog after transfection with Gm16062
group	ACTB	Myog	△Ct	△△Ct	2^(-△△Ct）
NC	18.3564	19.8516	1.49518	0.0796914	0.94626
	18.1731	19.2421	1.06904	-0.346448	1.27143
	18.2926	19.9748	1.68225	0.266756	0.831186
OE-Gm16062	18.7953	18.5287	-0.266599	-1.68209	3.20892
	18.696	19.0154	0.319424	-1.09607	2.13771
	18.1935	18.1423	-0.0512167	-1.46671	2.7639

## Sheet: figure 5F
#Myotube fusion index
group	the number of total cell nuclei	the number of cell nuclei in myotube	Myotube fusion index
NC	354	177	0.5
	386	179	0.463731
	351	162	0.461538
	376	185	0.492021
	442	248	0.561086
OE-Gm16062	497	420	0.84507
	443	319	0.72009
	455	363	0.797802
	446	341	0.764574
	486	395	0.812757
