# Supplementary material for: Acetate Alleviates Gut Microbiota Depletion-Induced Retardation of Skeletal Muscle Growth and Development in Young Mice
Source: Int J Mol Sci. 2024 May 8;25(10):5129. doi: 10.3390/ijms25105129 (PMC11121558; doi:10.3390/ijms25105129)
Supplement: Supplementary file 1 [file ijms-25-05129-s001.zip › figure-6.xlsx]

## Sheet: figure 6A
#the expression of miR-129-2-3p in LD muscle
group	U6 (reference gene)	miR-129-2-3P	△Ct	△△Ct	2^(-△△Ct）
SPF	13.2179	29.0374	15.8195	-0.331513	1.25833
	13.1387	29.0014	15.8627	-0.288287	1.22119
	12.5235	28.7257	16.2022	0.0511404	0.965173
GF	12.9714	29.1214	16.1501	-0.000977889	1.00068
	13.0442	29.1305	16.0863	-0.0647666	1.04592
	13.2078	29.4246	16.2168	0.0657444	0.955452
GS	12.9017	29.1727	16.271	0.119981	0.9202
	13.43	29.8547	16.4247	0.273687	0.827203
	13.1574	29.4153	16.2579	0.106915	0.928571

## Sheet: figure 6B
#the expression of miR-129-2-3p in BF muscle
group	U6	miR-129-2-3P	△Ct	△△Ct	2^(-△△Ct）
SPF	14.4053	30.4456	16.0404	0.852725	0.553738
	13.5176	29.7335	16.2159	1.02824	0.490307
	14.5286	30.7697	16.2411	1.05345	0.481814
GF	13.9199	29.1365	15.2167	0.0290136	0.98009
	14.5456	29.7711	15.2255	0.0378236	0.974123
	14.9342	30.055	15.1208	-0.0668372	1.04742
GS	13.9919	30.1747	16.1828	0.995164	0.501679
	13.7525	30.1221	16.3696	1.18198	0.440747
	13.801	30.2479	16.4469	1.25926	0.417759

## Sheet: figure 6C
#effect of SA supplement on the expression level of miR-129-2-3p
Group	U6	miR-129-2-3P	△Ct	△△Ct	2^(-△△Ct）
Control	13.3786	27.0481	13.6695	-0.394944	1.31489
	13.0438	27.1959	14.1521	0.0876268	0.94107
	12.8292	27.201	14.3718	0.307317	0.808143
SA	12.7231	27.3993	14.6762	0.611728	0.654413
	12.6209	28.4649	15.8439	1.7795	0.291283
	14.1658	29.1994	15.0336	0.96918	0.510796

## Sheet: figure 6D
#effect of overexpression Gm16062 on the expression level of miR-129-2-3p
group	Sample	U6	miR-129-2-3P	△Ct	△△Ct	2^(-△△Ct）
NC	16062-NC1	12.3929	30.4204	18.0276	-0.0915941	1.06555
	16062-NC2	12.1759	30.4792	18.3033	0.184171	0.880154
	16062-NC3	12.3794	30.406	18.0266	-0.0925774	1.06627
OE-Gm16062	16062-1	12.4607	32.6142	20.1535	2.03439	0.244112
	16062-2	12.8313	32.8674	20.0361	1.917	0.264804
	16062-3	12.4052	31.8515	19.4462	1.32709	0.398571

## Sheet: figure 6E
time	group	ACTB	Mef2a	△Ct	△△Ct	2^(-△△Ct）
Day-0	Control	14.8033	22.7258	7.92247	0.0810069	0.945398
		14.8644	22.7448	7.88048	0.0390132	0.97332
		15.1366	22.858	7.72145	-0.12002	1.08675
	SA	14.9033	22.8313	7.92796	0.0864944	0.941808
		14.7644	22.5241	7.75975	-0.0817179	1.05828
		15.1366	22.7524	7.61589	-0.22558	1.16925
time	group	ACTB	Mef2a	△Ct	△△Ct	2^(-△△Ct）
Day-1	Control	17.2683	22.4995	5.23119	0.0943175	0.936715
		17.2512	22.412	5.16079	0.0239141	0.983561
		17.4387	22.4574	5.01864	-0.118232	1.0854
	SA	17.5942	22.1104	4.51626	-0.62061	1.53753
		17.0551	21.9777	4.9226	-0.214271	1.16012
		17.0924	21.6922	4.59982	-0.537053	1.45101
time	group	ACTB	Mef2a	△Ct	△△Ct	2^(-△△Ct）
Day-3	Control	15.8662	22.1387	6.2725	-0.0307168	1.02152
		15.983	22.2484	6.26537	-0.0378465	1.02658
		15.7571	22.1289	6.37178	0.0685632	0.953587
	SA	15.7615	21.5024	5.74087	-0.562349	1.47667
		15.4969	21.2357	5.73881	-0.564409	1.47878
		15.5553	21.1899	5.63463	-0.668581	1.58951
time	group	ACTB	Mef2a	△Ct	△△Ct	2^(-△△Ct）
Day-5	Control	17.1603	22.2716	5.11131	0.0103722	0.992836
		17.0219	22.0535	5.03158	-0.0693582	1.04925
		16.9691	22.129	5.15992	0.058986	0.959939
	SA	17.3193	21.9226	4.60336	-0.497579	1.41184
		17.1202	21.6985	4.57825	-0.522681	1.43662
		16.8022	21.5032	4.70102	-0.399918	1.31943
time	group	ACTB	Mef2a	△Ct	△△Ct	2^(-△△Ct）
Day-7	Control	16.0348	22.5585	6.52362	-0.14363	1.10468
		15.954	22.5945	6.64047	-0.0267746	1.01873
		16.0013	22.839	6.83765	0.170404	0.888594
	SA	15.4972	21.6964	6.19919	-0.468058	1.38325
		15.7648	21.8347	6.0699	-0.597351	1.51294
		15.6098	21.5741	5.96432	-0.702932	1.62781

## Sheet: figure 6F
#expression of miR-129-2-3p during the C2C12 differentiation
group	U6	mir-129-2-3P	△Ct	△△Ct	2^(-△△Ct）
Day-0	11.289	27.4285	16.1395	0.118356	0.921237
	10.617	26.5818	15.9648	-0.0564248	1.03989
	11.0037	26.9629	15.9592	-0.0619308	1.04386
Day-1	11.7825	26.8154	15.0329	-0.98831	1.98386
	12.2486	27.5887	15.34	-0.681161	1.60343
	11.5046	26.798	15.2934	-0.727762	1.65607
Day-3	12.2639	27.9646	15.7007	-0.32047	1.24874
	11.5407	27.1459	15.6052	-0.415984	1.33421
	12.456	28.1199	15.6639	-0.357274	1.281
Day-5	10.276	26.7812	16.5052	0.483973	0.715006
	11.4174	27.7544	16.337	0.315831	0.803388
	10.2945	27.085	16.7906	0.769382	0.586669
Day-7	11.0852	27.7029	16.6177	0.596564	0.661327
	10.034	27.2629	17.2289	1.20775	0.432944
	10.1311	27.1406	17.0095	0.988317	0.504066

## Sheet: figure 6G
#transfection efficiency of agomiR-129-2-3p
group	U6	miR-129-2-3p	△Ct	△△Ct	2^(-△△Ct）
NC	12.0963	24.6629	12.5666	-0.802088	1.74362
	12.1629	25.8292	13.6663	0.297627	0.813589
	12.2241	26.0973	13.8732	0.504461	0.704924
agomiR-129-2-3p	12.5609	17.3195	4.75859	-8.61011	390.752
	12.3648	17.9082	5.54341	-7.82528	226.801
	11.982	17.117	5.135	-8.23369	301.015

## Sheet: figure 6H-K
#figure 6H
group	ACTB	Gm16062	△Ct	△△Ct	2^(-△△Ct）
NC	18.7229	25.2903	6.56743	-0.0849509	1.06065
	18.8263	25.5984	6.7721	0.119717	0.920368
	19.1155	25.7331	6.61762	-0.0347662	1.02439
agomiR-129-2-3p	19.0225	26.1715	7.14907	0.496684	0.708734
	19.8086	27.3074	7.4988	0.846411	0.556167
	19.0817	26.2632	7.18154	0.52915	0.692963
#figure 6I
group	ACTB	Mef2a	△Ct	△△Ct	2^(-△△Ct）
NC	18.7229	22.3877	3.66484	0.060676	0.958815
	18.8263	22.5252	3.69889	0.094728	0.936449
	19.1155	22.5643	3.44876	-0.155404	1.11373
agomiR-129-2-3p	19.0225	23.6154	4.59296	0.988804	0.503895
	19.8086	24.6939	4.88529	1.28113	0.411473
	19.0817	23.0151	3.93344	0.329279	0.795934
#figure 6J
group	ACTB	Myod1	△Ct	△△Ct	2^(-△△Ct）
NC	18.7229	23.2076	4.48471	-0.196901	1.14623
	18.8263	23.5272	4.70087	0.0192597	0.986739
	19.1155	23.9748	4.85925	0.177642	0.884147
agomiR-129-2-3p	19.0225	25.593	6.57057	1.88897	0.270001
	19.8086	26.4195	6.61092	1.92931	0.262554
	19.0817	24.9992	5.91751	1.2359	0.424578
#figure 6K
group	ACTB	Myog	△Ct	△△Ct	2^(-△△Ct）
NC	18.7229	19.1423	0.419379	0.296096	0.814453
	18.8263	18.8612	0.0349267	-0.0883569	1.06316
	19.1155	19.0311	-0.0844553	-0.207739	1.15488
agomiR-129-2-3p	19.0225	19.9888	0.966382	0.843099	0.557445
	19.8086	20.6101	0.801552	0.678268	0.624915
	19.0817	19.9465	0.864783	0.741499	0.598118

## Sheet: figure 6M
#Myotube fusion index
group	the number of total cell nuclei	the number of cell nuclei in myotube	Myotube fusion index
NC	393	189	0.480916
	316	171	0.541139
	314	162	0.515924
	320	143	0.446875
	239	122	0.51046
AgomiR129-2-3p	322	82	0.254658
	289	74	0.256055
	373	124	0.33244
	391	148	0.378517
	287	94	0.327526
