# Supplementary material for: Acetate Alleviates Gut Microbiota Depletion-Induced Retardation of Skeletal Muscle Growth and Development in Young Mice
Source: Int J Mol Sci. 2024 May 8;25(10):5129. doi: 10.3390/ijms25105129 (PMC11121558; doi:10.3390/ijms25105129)
Supplement: Supplementary file 1 [file ijms-25-05129-s001.zip › figure-7.xlsx]

## Sheet: figure 7B
#the relative luciferase activity of Gm16062-WT
group	Relative luciferase activity
NC	1.06426
	1.03659
	0.917046
	1.00026
	0.981842
AgomiR-129-2-3p	0.641664
	0.69116
	0.738726
	0.677142
	0.676738

## Sheet: figure 7C
#the relative luciferase activity of Gm16062-MUT
group	Relative luciferase activity
NC	0.848571
	1.0953
	1.16878
	1.11207
	1.1118
AgomiR-129-2-3p	0.807181
	1.06002
	1.04635
	1.03376
	1.05268

## Sheet: figure 7D
#the relative luciferase activity of Gm16062-WT
group	Relative luciferase activity
NC	1.07633
	0.979817
	0.997906
	1.01038
	0.935568
AntagomiR-129-2-3p	1.28015
	1.28477
	1.07424
	1.16616
	1.13733

## Sheet: figure 7F
#the relative luciferase activity of Mef2a-WT
group	Relative luciferase activity
NC	1.09248
	1.0089
	1.03214
	0.896644
	0.969832
AgomiR-129-2-3p	0.824815
	0.774258
	0.823599
	0.747162
	0.683548

## Sheet: figure 7G
#the relative luciferase activity of Mef2a-MUT
group	Relative luciferase activity
NC	1.07365
	0.9629
	1.06604
	0.95239
	0.945018
AgomiR-129-2-3p	0.966838
	0.951041
	0.998838
	0.972147
	0.963154

## Sheet: figure 7H
#the relative luciferase activity of Mef2a-WT
group	Relative luciferase activity
NC	1.07898
	0.996363
	1.02827
	0.953862
	0.942526
AntagomiR-129-2-3p	1.81903
	1.77711
	1.73041
	1.51545
	1.65877

## Sheet: figure 7I
#the relative luciferase activity of Mef2a-WT
treatment	group	Relative luciferase activity
empty vector	NC	1.00342
		0.966228
		1.01035
		1.01588
		1.00412
	AgomiR-129-2-3p	0.786036
		0.787934
		0.792599
		0.795165
		0.741062
Gm16062 vector	NC	1.43508
		1.40763
		1.44518
		1.48547
		1.41319
	AgomiR-129-2-3p	1.19642
		1.14161
		1.13953
		1.10571
		1.18379
