# Supplementary material for: Acetate Alleviates Gut Microbiota Depletion-Induced Retardation of Skeletal Muscle Growth and Development in Young Mice
Source: Int J Mol Sci. 2024 May 8;25(10):5129. doi: 10.3390/ijms25105129 (PMC11121558; doi:10.3390/ijms25105129)
Supplement: Supplementary file 1 [file ijms-25-05129-s001.zip › figure-S1.xlsx]

## Sheet: figure1A
#fecal DNA concentration of each sample ng/μl
group	concentration (ng/μl)
SPF	411.8
	339.8
	275.5
GF	12.7
	4.5
	6.8
GS	6.6
	9.2
	6.9

## Sheet: figure1B
#the abundance of gut microbiot of each sample
group	abundance
SPF	38167
	45786
	38835
GF	2358
	5363
	4016
GS	4004
	2659
	3176

## Sheet: figure1C
#the feature of gut microbiot of each sample
group	feature
SPF	219
	198
	190
GF	62
	78
	58
GS	65
	80
	35

## Sheet: figure1E
Group	body_weight	weight_of_cecum	cecum index
SPF	27.6	0.40776	0.0147739
	26.7	0.50373	0.0188663
	27.3	0.45514	0.0166718
GF	25.7	2.87192	0.111748
	22.7	2.41379	0.106334
	25.5	3.63721	0.142636
GS	25.7	2.9031	0.112961
	27.1	3.4012	0.125506
	25.4	3.88499	0.152952	unit：g
