# Supplementary material for: Acetate Alleviates Gut Microbiota Depletion-Induced Retardation of Skeletal Muscle Growth and Development in Young Mice
Source: Int J Mol Sci. 2024 May 8;25(10):5129. doi: 10.3390/ijms25105129 (PMC11121558; doi:10.3390/ijms25105129)
Supplement: Supplementary file 1 [file ijms-25-05129-s001.zip › figure-S2.xlsx]

## Sheet: figure S2A-D
#figure S1A
group	ACTB	Mef2a	△Ct	△△Ct	2^(-△△Ct）
SPF	20.6679	23.2111	2.54324	-0.0562912	1.03979
	19.9285	23.11	3.18152	0.581995	0.668039
	19.8656	22.6628	2.79724	0.197713	0.871932
GF	20.3834	23.0162	2.63284	0.0333084	0.977177
	20.3902	22.9553	2.56513	-0.0343949	1.02413
	20.3791	22.9797	2.60062	0.00108644	0.999247
GS	20.8918	23.02	2.12823	-0.471296	1.38635
	20.8326	23.2339	2.40132	-0.198206	1.14727
	20.4643	22.9515	2.48722	-0.112314	1.08096
#figure S1B
group	ACTB	Myog	△Ct	△△Ct	2^(-△△Ct）
SPF	21.4743	27.7761	6.30179	-0.803314	1.74511
	20.7907	27.4526	6.66191	-0.443195	1.35961
	20.1156	26.1326	6.01699	-1.08811	2.12596
GF	20.7724	27.7513	6.97885	-0.126256	1.09146
	20.941	27.8151	6.87411	-0.231004	1.17365
	21.1401	28.6024	7.46237	0.35726	0.780646
GS	21.2813	27.0358	5.75449	-1.35062	2.55022
	21.1432	27.3359	6.19274	-0.912364	1.88213
	21.149	27.3218	6.17286	-0.932254	1.90825
#figure S1C
group	ACTB	Myod1	△Ct	△△Ct	2^(-△△Ct）
SPF	21.4743	24.9183	3.44404	-0.866072	1.82269
	20.7907	23.3295	2.53874	-1.77138	3.4138
	20.1156	23.043	2.92747	-1.38265	2.60747
GF	20.7724	25.2396	4.46718	0.157064	0.896848
	20.941	25.0067	4.06577	-0.244344	1.18455
	21.1401	25.5375	4.3974	0.0872791	0.941296
GS	21.2813	24.5728	3.29152	-1.0186	2.02595
	21.1432	24.2665	3.12337	-1.18675	2.27639
	21.149	24.3952	3.2462	-1.06392	2.0906
#figure S1D
group	ACTB	Myf6	△Ct	△△Ct	2^(-△△Ct）
SPF	21.4743	25.1988	3.72453	-1.25472	2.38621
	20.7907	25.2382	4.44747	-0.531781	1.44571
	20.1156	24.6462	4.5306	-0.448657	1.36477
GF	20.7724	25.6113	4.83895	-0.140306	1.10214
	20.941	25.8896	4.9486	-0.0306538	1.02147
	21.1401	26.2903	5.15021	0.17096	0.888252
GS	21.2813	25.32	4.0387	-0.940549	1.91926
	21.1432	25.2723	4.12916	-0.850095	1.80262
	21.149	24.1835	3.03456	-1.94469	3.84956

## Sheet: figure S2E-H
#figure S1E
group	ACTB	Mef2a	△Ct	△△Ct	2^(-△△Ct）
SPF	20.4646	22.7839	2.31936	0.12862	0.914706
	20.3557	22.8601	2.50438	0.313643	0.804608
	20.4084	22.7041	2.29562	0.104878	0.929883
GF	20.6156	22.6358	2.02025	-0.170489	1.12544
	20.8494	23.0311	2.18167	-0.00907056	1.00631
	19.9685	22.3388	2.3703	0.179559	0.882973
GS	20.945	22.82	1.87498	-0.315759	1.24467
	20.881	22.3629	1.48192	-0.708825	1.63447
	20.0586	22.2851	2.22651	0.0357648	0.975514
#figure S1F
group	ACTB	Myog	△Ct	△△Ct	2^(-△△Ct）
SPF	20.4646	25.633	5.16844	-1.33122	2.51616
	20.3557	25.4506	5.09484	-1.40483	2.64786
	20.4084	25.3837	4.9753	-1.52436	2.87659
GF	20.6156	26.9703	6.35471	-0.144949	1.10569
	20.8494	27.0847	6.23524	-0.264425	1.20116
	19.9685	26.8775	6.90904	0.409373	0.75295
GS	20.945	26.2535	5.30843	-1.19124	2.28348
	20.881	26.7327	5.85169	-0.647972	1.56696
	20.0586	25.9643	5.90566	-0.594002	1.50943
#figure S1G
group	ACTB	Myod1	△Ct	△△Ct	2^(-△△Ct）
SPF	20.4646	24.6048	4.14023	-0.885076	1.84686
	20.3557	24.2133	3.85758	-1.16773	2.24658
	20.4084	24.1053	3.69685	-1.32846	2.51135
GF	20.6156	25.5079	4.89229	-0.133021	1.09659
	20.8494	25.8837	5.03427	0.00895689	0.993811
	19.9685	25.1178	5.14937	0.124065	0.917599
GS	20.945	24.9139	3.96882	-1.05649	2.07987
	20.881	24.6633	3.78236	-1.24295	2.36683
	20.0586	24.6754	4.6168	-0.408512	1.32732
#figure S1H
group	ACTB	Myf6	△Ct	△△Ct	2^(-△△Ct）
SPF	20.4646	21.8568	1.39228	-0.168414	1.12382
	20.3557	21.9041	1.54837	-0.0123159	1.00857
	20.4084	21.5185	1.11009	-0.450598	1.36661
GF	20.6156	22.0339	1.41833	-0.142356	1.10371
	20.8494	22.4501	1.60071	0.0400171	0.972643
	19.9685	21.6315	1.66303	0.102339	0.931522
GS	20.945	21.9694	1.02439	-0.536305	1.45025
	20.881	21.1676	0.286641	-1.27405	2.41839
	20.0586	21.3979	1.33934	-0.221354	1.16583

## Sheet: figure S2I-L
#figure S1I
group	ACTB	Mef2a	△Ct	△△Ct	2^(-△△Ct）
SPF	21.4374	24.2906	2.85324	-0.0313844	1.02199
	20.3567	23.6576	3.30092	0.416299	0.749345
	20.786	23.661	2.87498	-0.00963744	1.0067
GF	21.1368	23.8328	2.69596	-0.188663	1.13971
	21.1836	24.1127	2.92914	0.0445176	0.969614
	20.7852	23.814	3.02877	0.144146	0.904915
GS	21.218	23.7022	2.48418	-0.400441	1.31991
	21.7619	23.7982	2.03627	-0.848354	1.80045
	21.0297	23.6876	2.65796	-0.226663	1.17013
#figure S1J
group	ACTB	Myog	△Ct	△△Ct	2^(-△△Ct）
SPF	20.528	27.0633	6.53528	-1.08652	2.12362
	20.4834	26.9502	6.46686	-1.15495	2.22676
	20.5201	26.4804	5.9603	-1.66151	3.16347
GF	20.2703	28.2123	7.94198	0.320173	0.800974
	20.9039	28.0528	7.14885	-0.472957	1.38795
	20.4072	28.1818	7.77459	0.152784	0.899513
GS	21.4014	27.5247	6.12322	-1.49859	2.82566
	21.1146	27.5789	6.46431	-1.15749	2.23069
	21.1688	26.7011	5.53231	-2.08949	4.25598
#figure S1K
group	ACTB	Myod1	△Ct	△△Ct	2^(-△△Ct）
SPF	20.528	24.6518	4.12385	-1.70357	3.25706
	20.4834	24.2806	3.79724	-2.03019	4.08457
	20.5201	24.1783	3.65819	-2.16923	4.49784
GF	20.2703	26.1678	5.89748	0.0700584	0.952599
	20.9039	26.6621	5.75814	-0.0692882	1.0492
	20.4072	26.2338	5.82665	-0.000770222	1.00053
GS	21.4014	25.1155	3.71405	-2.11337	4.32701
	21.1146	25.9359	4.82132	-1.00611	2.00848
	21.1688	24.3784	3.20958	-2.61785	6.13834
#figure S1L
group	ACTB	Myf6	△Ct	△△Ct	2^(-△△Ct）
SPF	20.528	22.72	2.19205	-0.165202	1.12132
	20.4834	22.3394	1.85602	-0.501234	1.41542
	20.5201	22.4698	1.94976	-0.407497	1.32638
GF	20.2703	22.7709	2.50062	0.143363	0.905406
	20.9039	23.1728	2.26883	-0.0884203	1.06321
	20.4072	22.7095	2.30231	-0.0549423	1.03882
GS	21.4014	23.0377	1.63621	-0.721049	1.64838
	21.1146	22.5655	1.45085	-0.906408	1.87437
	21.1688	22.3637	1.19491	-1.16234	2.2382
