# Supplementary material for: Acetate Alleviates Gut Microbiota Depletion-Induced Retardation of Skeletal Muscle Growth and Development in Young Mice
Source: Int J Mol Sci. 2024 May 8;25(10):5129. doi: 10.3390/ijms25105129 (PMC11121558; doi:10.3390/ijms25105129)
Supplement: Supplementary file 1 [file ijms-25-05129-s001.zip › figure-S5.xlsx]

## Sheet: figure S5A
#Gm16062 expression during C2C12 myogenic differentiation with 2mmol/L SA treatment
group	ACTB	Gm16062	△Ct	△△Ct	2^(-△△Ct）
Day-0	14.9033	27.4692	12.5659	0.166973	0.890709
	14.7644	27.3956	12.6312	0.23234	0.851253
	15.1366	27.1361	11.9996	-0.399314	1.31888
Day-1	17.5942	27.2168	9.62259	-2.77632	6.851
	17.0551	26.8344	9.77929	-2.61961	6.14585
	17.0924	26.7996	9.7072	-2.69171	6.46078
Day-3	17.3193	26.342	9.0227	-3.3762	10.3834
	17.1202	25.691	8.57075	-3.82816	14.2033
	16.8022	25.7848	8.98263	-3.41628	10.6758
Day-5	15.7615	24.6785	8.91699	-3.48192	11.1728
	15.4969	24.9345	9.43759	-2.96132	7.78834
	15.5553	24.8577	9.3024	-3.0965	8.55342
Day-7	15.4972	24.7015	9.20427	-3.19463	9.15545
	15.7648	24.9454	9.18062	-3.21829	9.3068
	15.6098	24.8917	9.28195	-3.11695	8.67553

## Sheet: figure S5B
#Gm16062 expression during C2C12 myogenic differentiation between SA and control group
time	group		ACTB	Gm16062	△Ct	△△Ct	2^(-△△Ct）
Day-0	Control	C-0-1	14.8033	27.2847	12.4814	0.192055	0.927409
		C-0-2	14.8644	27.1	12.2357	-0.0536441	0.957256
		C-0-3	15.1366	27.2874	12.1509	-0.138411	1.12642
	SA	2-0-1	14.9033	27.4692	12.5659	0.276576	0.949083
		2-0-2	14.7644	27.3956	12.6312	0.341943	0.840967
		2-0-3	15.1366	27.1361	11.9996	-0.289711	1.2529
time	group		ACTB	Gm16062	△Ct	△△Ct	2^(-△△Ct）																	2^(-△△Ct）
Day-1	Control	C-0-1	17.2683	27.4422	10.1739	-0.0722819	1.05138																	0.941748
		C-0-2	17.2512	27.6108	10.3596	0.113384	0.924417																	1.12277
		C-0-3	17.4387	27.6438	10.2051	-0.0411019	1.0289																	0.945749
	SA	2-0-1	17.5942	27.2168	9.62259	-0.623599	1.54071																	1.12042
		2-0-2	17.0551	26.8344	9.77929	-0.466897	1.38213																	1.53261
		2-0-3	17.0924	26.7996	9.7072	-0.538991	1.45296																	1.15198
time	group		ACTB	Gm16062	△Ct	△△Ct	2^(-△△Ct）																	2^(-△△Ct）
Day-3	Control	C-0-1	17.1603	26.4336	9.27333	0.0865875	0.941748																	1.11347
		C-0-2	17.0219	26.0416	9.01968	-0.167058	1.12277																	0.997963
		C-0-3	16.9691	26.2363	9.26721	0.0804706	0.945749																	0.899927
	SA	2-0-1	17.3193	26.342	9.0227	-0.164039	1.12042																	1.55948
		2-0-2	17.1202	25.691	8.57075	-0.615991	1.53261																	1.58526
		2-0-3	16.8022	25.7848	8.98263	-0.204112	1.15198																	1.47774
time	group		ACTB	Gm16062	△Ct	△△Ct	2^(-△△Ct）
Day-5	Control	C-0-1	15.8662	25.535	9.66885	0.0141311	0.990253
		C-0-2	15.983	25.5101	9.52706	-0.127665	1.09252
		C-0-3	15.7571	25.5253	9.76826	0.113534	0.924321
	SA	2-0-1	15.7615	24.6785	8.91699	-0.737732	1.66755
		2-0-2	15.4969	24.9345	9.43759	-0.217133	1.16242
		2-0-3	15.5553	24.8577	9.3024	-0.352319	1.27661
time	group		ACTB	Gm16062	△Ct	△△Ct	2^(-△△Ct）
Day-7	Control	C-0-1	16.0348	25.7251	9.69028	-0.155062	1.11347
		C-0-2	15.954	25.8023	9.84828	0.00294166	0.997963
		C-0-3	16.0013	25.9988	9.99746	0.15212	0.899927
	SA	2-0-1	15.4972	24.7015	9.20427	-0.641067	1.55948
		2-0-2	15.7648	24.9454	9.18062	-0.664722	1.58526
		2-0-3	15.6098	24.8917	9.28195	-0.563388	1.47774
