# Supplementary material for: Acetate Alleviates Gut Microbiota Depletion-Induced Retardation of Skeletal Muscle Growth and Development in Young Mice
Source: Int J Mol Sci. 2024 May 8;25(10):5129. doi: 10.3390/ijms25105129 (PMC11121558; doi:10.3390/ijms25105129)
Supplement: Supplementary file 1 [file ijms-25-05129-s001.zip › figure-S6.xlsx]

## Sheet: figure S6A
#transfection efficiency of AntagomiR-129-2-3p
group	U6	miR-129-2-3p	△Ct	△△Ct	2^(-△△Ct）
NC	12.1612	28.0286	15.8674	-0.307134	1.23725
	12.2162	28.4759	16.2597	0.0851915	0.942659
	12.1896	28.586	16.3964	0.221942	0.85741
AntagomiR-129-2-3p	12.0618	29.3376	17.2758	1.10134	0.466082
	12.1933	29.5525	17.3592	1.1847	0.439916
	11.9458	29.8211	17.8753	1.70081	0.307614

## Sheet: figure S6B-E
#figure S7B
group	ACTB	Gm16062	△Ct	△△Ct	2^(-△△Ct）
NC	18.3651	25.7174	7.35235	0.298089	0.813329
	18.5223	25.4074	6.88507	-0.169195	1.12443
	18.3824	25.3078	6.92537	-0.128894	1.09346
antagomiR-129-2-3p	18.64	23.9295	5.2895	-1.76476	3.39818
	18.9682	24.0858	5.11755	-1.93672	3.82833
	18.4532	24.603	6.14987	-0.904389	1.87175
#figure S7C
group	ACTB	Mef2a	△Ct	△△Ct	2^(-△△Ct）
NC	18.3651	22.4048	4.03967	0.0607983	0.958733
	18.5223	22.5626	4.04025	0.0613842	0.958344
	18.3824	22.2391	3.85669	-0.122182	1.08838
antagomiR-129-2-3p	18.64	22.2437	3.60373	-0.375134	1.29696
	18.9682	22.5342	3.56602	-0.412849	1.33131
	18.4532	22.0327	3.57953	-0.399338	1.3189
#figure S7D
group	ACTB	Myod1	△Ct	△△Ct	2^(-△△Ct）
NC	18.3651	23.8501	5.485	0.194949	0.873604
	18.5223	23.9698	5.44752	0.157472	0.896595
	18.3824	23.3201	4.93763	-0.352421	1.2767
antagomiR-129-2-3p	18.64	23.0548	4.41481	-0.875247	1.83432
	18.9682	23.4283	4.46004	-0.830009	1.7777
	18.4532	22.6957	4.24251	-1.04755	2.06701
#figure S7E
group	ACTB	Myog	△Ct	△△Ct	2^(-△△Ct）
NC	18.3651	19.2072	0.842081	0.257833	0.836343
	18.5223	18.7805	0.258218	-0.32603	1.25356
	18.3824	19.0349	0.652445	0.0681975	0.953829
antagomiR-129-2-3p	18.64	18.5859	-0.054062	-0.63831	1.5565
	18.9682	18.5526	-0.415613	-0.999861	1.99981
	18.4532	17.8657	-0.587433	-1.17168	2.25274

## Sheet: figure S6G
#Myotube fusion index
group	the number of total cell nuclei	the number of cell nuclei in myotube	Myotube fusion index
NC	458	232	0.50655
	533	262	0.491557
	344	183	0.531977
	407	220	0.540541
	362	199	0.549724
AntagomiR-129-2-3p	505	351	0.69505
	483	365	0.755694
	536	420	0.783582
	468	367	0.784188
	440	325	0.738636
